# Supplementary material for: Novel 2D/3D Hybrid Organoid System for High-Throughput Drug Screening in iPSC Cardiomyocytes
Source: Therapeutics (Basel). Author manuscript; Available in PMC 2026 Feb 12. (PMC12893397; doi:10.3390/therapeutics2030011)
Supplement: Supplementary file movies [file NIHMS2132039-supplement-Supplementary_file_movies.zip]

Archive with 7 entries (7 files):
- Supplementary Table S1.pdf
- Video S1. 2D sheet video.mp4
- Video S2. 3D Organoid Video (1).mp4
- video S3.avi
- Video S4.avi
- video S5.mp4
- Video S6.mp4
